# Supplementary material for: Efficacy of Kinematic Parameters for Assessment of Temporomandibular Joint Function and Disfunction: A Systematic Review and Meta-Analysis
Source: Bioengineering (Basel). 2022 Jun 22;9(7):269. doi: 10.3390/bioengineering9070269 (PMC9311583; doi:10.3390/bioengineering9070269)
Supplement: Supplementary file 1 [file bioengineering-09-00269-s001.zip]

Archive with 1 entries (1 files):
- bioengineering-1700156-supplementary.pdf
